# Supplementary material for: An integrated multi-omics analysis of sleep-disordered breathing traits implicates P2XR4 purinergic signaling
Source: Commun Biol. 2023 Jan 31;6:125. doi: 10.1038/s42003-023-04520-y (PMC9889381; doi:10.1038/s42003-023-04520-y)
Supplement: Supplementary file 4 — Supplementary Data 1-15 [file 42003_2023_4520_MOESM4_ESM.xlsx]

## Sheet: Supplementary Data 1
Supplementary Data 1. Characteristics of MESA participants in the sleep-disordered breathing analysis, grouped by tissue type.
	All	Visit	Tissue
N	988	1	PBMC
Age (mean (SD))	60.14(9.62)
BMI (mean (SD))	23.39(5.36)
N	922	5
Age (mean (SD))	69.03(9.55)
BMI (mean (SD))	29.63(9.55)
Sex F(%)	483(52.4)
N	401		Monocyte
Age (mean (SD))	67.99(9.04)
BMI (mean (SD))	29.59(5.65)
Sex F(%)	196(48.9)
N	404		T-Cell
Age (mean (SD))	68.00(9.00)
BMI (mean (SD))	29.47(5.51)
Sex F(%)	200(49.05)
AvgSatO2(mean (SD))	94.13(1.91)	5
MinSatO2(mean (SD))	82.96(8.01)
AHI(mean (SD))	18.56(17.94)
Type 2 Diabetes Yes(%)	205 (41.7)
HbA1c (mean (SD))	6.01 (0.95)
Pulse Pressure (mean (SD))	54.04 (16.90)
Waist to Hip Ratio (mean (SD))	0.94 (0.08)
Alcohol use Yes(%)	220 (44.3)

## Sheet: Supplementary Data 2
Supplementary Data 2. Characteristics table of HCHS/SOL participants included in the sleep-disordered breathing and transcript PRS analysis
	All	Data Type
N	12689	Genetic Sleep Group
Sex F(%)	7478 (58.9)
Age (mean (SD))	46.13 (13.86)
BMI (mean (SD))	29.82 (6.06)
AHI (mean (SD))	6.42 (12.20)
MinSatO2 (mean (SD))	87.07 (6.05)
AvgSatO2 (mean (SD))	96.45 (0.96)
N	3968	Metabolomics
Sex F(%)	2274(57.3)
Age (mean (SD))	45.86(13.81)
BMI (mean (SD))	29.78(6.06)

## Sheet: Supplementary Data 3
Supplementary Data 3. Characteristics table of WHI RNA-Seq participants
	All
N	1274
Sex F(%)	1274(100)
Age (mean (SD))	80.70 (6.36)
BMI (mean (SD))	28.33 (5.85)

## Sheet: Supplementary Data 4
Supplementary Data 4. Differentially expressed transcripts (FDR p-value<0.1) associated with SDB phenotypes in MESA, without BMI adjustment.
			Primary analysis			Adjusted to HbA1c		Adjusted to PP		Adjusted to T2D		Adjusted to WHR		Adjusted to alcohol use		Adjusted to HbA1c+PP+T2D+WHR+Alcohol use
Gene	SDB Traits	Tissues	adjLogFC	P-value	FDR-BH	adjLogFC	P-value	adjLogFC	P-value	adjLogFC	P-value	adjLogFC	P-value	adjLogFC	P-value	adjLogFC	P-value
PFN2	AvgO2	PBMC	0.0644161	5.75786e-05	0.0975	0.0669667	2.12678e-05	0.0639752	3.94232e-05	0.0685975	3.94211e-05	0.0624362	3.83778e-05	0.0645694	4.1511e-05	0.0672308	0.000208549
FAM20A			-0.130712	1.76367e-05	0.0666667	-0.12251	3.11236e-05	-0.130636	1.03745e-05	-0.12341	8.19545e-05	-0.120083	2.59309e-05	-0.131763	1.19344e-05	-0.108973	0.000870513
AJUBA			0.104218	2.59363e-06	0.05	0.113614	1.03745e-06	0.105121	2.0749e-06	0.111968	1.5561e-06	0.104363	1.55586e-06	0.104002	4.66999e-06	0.119715	9.85682e-06
P2RX4			-0.0247629	1.1412e-05	0.055	-0.0251019	6.22471e-06	-0.0243881	8.81834e-06	-0.0248518	2.5935e-05	-0.0241344	6.74204e-06	-0.0246034	1.19344e-05	-0.0238398	0.000194542
PARP16			0.0219689	3.31985e-05	0.08	0.023685	4.14981e-06	0.0217076	2.28239e-05	0.0214228	0.000102184	0.021724	1.19282e-05	0.0218185	2.85388e-05	0.0216827	0.000229819
C12orf45			0.0256209	4.3573e-05	0.0933333	0.0238223	8.7146e-05	0.025893	2.17865e-05	0.0235367	0.000285803	0.0237136	7.15693e-05	0.0255861	3.37277e-05	0.0209089	0.0019283
RAB39B			0.0341537	6.06909e-05	0.0975	0.0376404	6.74344e-06	0.0337083	4.46104e-05	0.0337985	0.000121376	0.0348669	1.55586e-05	0.0344337	3.78788e-05	0.0364477	0.000150965
DSEL			0.0947685	8.81834e-06	0.055	0.0971545	1.55618e-06	0.0938792	2.59363e-06	0.0924513	2.5935e-05	0.091613	5.18618e-06	0.0952026	6.22665e-06	0.0912092	0.00014474
KLF11			-0.0370157	6.22471e-06	0.055	-0.0361172	5.18726e-06	-0.0371335	2.0749e-06	-0.0345307	3.7865e-05	-0.0373207	2.07447e-06	-0.0371306	5.70776e-06	-0.0346525	0.000163416
TMEM132E			0.131711	2.0749e-05	0.0666667	0.132201	1.29682e-05	0.129396	1.7118e-05	0.133419	3.2678e-05	0.125745	1.45213e-05	0.131127	1.401e-05	0.122673	0.000318012
SCOC-AS1			0.0836111	5.65411e-05	0.0975	0.0859542	2.43801e-05	0.085218	2.17865e-05	0.0846316	8.76601e-05	0.0845488	1.81516e-05	0.0842914	3.37277e-05	0.0890893	0.000170679
CTD-2366F13.1			0.0595228	3.06048e-05	0.08	0.062095	1.03745e-05	0.0591101	1.81554e-05	0.0484763	0.000806577	0.0594731	9.85375e-06	0.0602656	1.71233e-05	0.0510969	0.000873625
PDGFC	MinO2		-0.0160887	2.59363e-06	0.05	-0.0165998	2.59363e-07	-0.0165335	2.59363e-07	-0.0156382	2.5935e-07	-0.0154079	7.26066e-06	-0.0156683	3.11333e-06	-0.0155978	1.50446e-05
PDK4	AHI		0.00581273	1.55618e-05	0.0716667	0.00602186	2.28239e-05	0.00573306	5.39475e-05	0.00569883	2.33415e-05	0.00598366	4.6157e-05	0.00579886	1.76422e-05	0.00599945	1.76385e-05
TMOD3			0.00271444	4.04606e-05	0.08	0.00261129	0.000165474	0.0027063	8.87021e-05	0.00269973	4.20146e-05	0.00260872	0.000196038	0.00273793	3.2171e-05	0.00252236	0.000222557
JAZF1			0.00332631	2.23052e-05	0.0716667	0.00328075	7.52153e-05	0.00332627	5.70599e-05	0.00327141	3.21593e-05	0.00343759	4.97874e-05	0.00333326	2.17933e-05	0.00337182	3.42395e-05
REEP3			0.00343753	4.14981e-05	0.08	0.0032546	0.000211121	0.00342899	9.02583e-05	0.00345167	3.89024e-05	0.00331199	0.000193445	0.00343796	4.20299e-05	0.00316922	0.000249533
KYAT1			-0.00337032	3.2161e-05	0.0775	-0.00363785	1.65992e-05	-0.00331668	9.2852e-05	-0.00333724	3.73463e-05	-0.00362923	3.37102e-05	-0.00344911	1.91988e-05	-0.00371438	7.26292e-06
TCEA2			-0.00344806	2.6455e-05	0.0728571	-0.00357951	3.68295e-05	-0.00344352	6.63969e-05	-0.00347531	2.33415e-05	-0.00350252	7.4681e-05	-0.00344837	2.69822e-05	-0.0036392	1.71197e-05
KLF11			0.00348365	2.17865e-05	0.0716667	0.00337657	0.000100633	0.00349362	5.23913e-05	0.00332288	4.77203e-05	0.00361239	5.13432e-05	0.00349353	2.02366e-05	0.0034636	4.25399e-05
CTBP2			0.00339409	9.85579e-06	0.0633333	0.00357639	5.70599e-06	0.00332884	3.63108e-05	0.00328625	1.45236e-05	0.00353333	2.38564e-05	0.00344084	5.18888e-06	0.00359938	6.22536e-06
INSIG1			0.00343084	9.85579e-06	0.0633333	0.00323449	6.63969e-05	0.00340693	2.59363e-05	0.00330307	1.50423e-05	0.00309378	0.000170625	0.00346873	4.66999e-06	0.00286252	0.000321125
MRM1			-0.00397799	9.85579e-06	0.0633333	-0.00426147	3.63108e-06	-0.00401936	2.23052e-05	-0.00388061	1.40049e-05	-0.0040704	2.95612e-05	-0.00401063	5.70776e-06	-0.00425606	5.70658e-06
CYBRD1	MinO2	Monocyte	-0.0107157	6.53102e-05	0.0945455	-0.0105985	0.000327179	-0.0108999	0.000194675	-0.0109674	0.000182081	-0.010496	0.000232281	-0.0105991	0.000238634	-0.0106907	0.00027565
SIAE			-0.0106355	1.25597e-06	0.02	-0.0099712	2.57473e-05	-0.0107218	8.79176e-06	-0.010539	8.7901e-06	-0.00993123	1.19279e-05	-0.0106096	8.79176e-06	-0.00980323	2.38604e-05
CORO1C			-0.00512594	3.13991e-05	0.06375	-0.005	0.000232982	-0.0050555	0.000170811	-0.00522531	0.000121806	-0.00517521	8.22399e-05	-0.00512623	0.00013376	-0.00509996	0.000200929
ECT2			-0.011992	1.56996e-05	0.052	-0.0110328	0.000231098	-0.0119158	9.10575e-05	-0.0108047	0.000304514	-0.0110028	0.000148157	-0.012032	6.21703e-05	-0.00982646	0.000933065
HPCAL4			-0.0451614	3.20271e-05	0.06375	-0.0443047	0.000222934	-0.0445218	0.000175835	-0.0441207	0.00022352	-0.0451907	9.22845e-05	-0.0448304	0.000142552	-0.0432612	0.000313952
SDC4			-0.0136848	2.63753e-05	0.06375	-0.0133773	0.000202838	-0.0141539	7.66139e-05	-0.0146732	3.82997e-05	-0.0133691	0.00011049	-0.0137052	0.000117433	-0.0148861	3.20231e-05
EMP1			-0.0304655	6.90781e-06	0.05	-0.0285786	0.000111153	-0.029007	7.78699e-05	-0.0305506	3.7044e-05	-0.0297022	2.95059e-05	-0.0301794	3.95629e-05	-0.0275623	0.000154464
SLC25A38			0.00680907	4.89827e-05	0.078	0.00638252	0.000463451	0.00669163	0.000248053	0.00650061	0.000380486	0.00621123	0.000391738	0.00672917	0.000200955	0.00566688	0.00170602
LHFPL2			-0.0140012	9.41974e-06	0.05	-0.0134293	0.000112409	-0.0135592	8.22658e-05	-0.0132028	0.000131852	-0.0133081	5.96397e-05	-0.0139011	4.39588e-05	-0.0118709	0.000544393
LRG1			0.015584	4.70987e-05	0.078	0.015873	0.000185255	0.01593	0.00014004	0.0178347	1.56966e-05	0.0152515	0.00018708	0.0154542	0.000190279	0.0178312	2.26045e-05
TUBB6			-0.0205631	1.63276e-05	0.052	-0.0190617	0.000224818	-0.0201788	0.000106129	-0.0192872	0.000219125	-0.0206859	3.95505e-05	-0.020742	5.65185e-05	-0.0190577	0.000219139
SKAP2	AHI		0.00280418	1.00477e-05	0.08	0.00281709	1.06757e-05	0.00279926	8.79176e-06	0.00275693	2.26031e-05	0.00270168	1.7578e-05	0.00277687	1.31876e-05	0.00266667	4.52091e-05
SIAE			0.00435432	9.41974e-06	0.08	0.00404727	3.01432e-05	0.00435159	7.5358e-06	0.00426209	2.13474e-05	0.00403631	2.76226e-05	0.00434474	9.41974e-06	0.00386167	8.22554e-05
DCBLD2	AvgO2	T-Cell	0.120609	4.94098e-06	0.09	0.121439	3.84299e-06	0.122213	2.19599e-06	0.12462	2.74514e-07	0.122935	4.39295e-06	0.122221	2.74499e-06	0.131581	8.23588e-06
TCF3	MinO2		0.0092926	6.42328e-05	0.0813333	0.00942707	3.73319e-05	0.00932034	4.17239e-05	0.010044	9.88251e-06	0.0089758	0.000158146	0.00931305	3.45869e-05	0.00980951	3.56888e-05
GMEB2			0.00884976	1.2627e-05	0.0766667	0.00905114	6.03898e-06	0.00888662	7.13698e-06	0.00915362	5.49028e-06	0.0082475	4.77733e-05	0.0088742	4.39198e-06	0.00874635	1.31774e-05
DNAJA3			0.0087061	2.58029e-05	0.0813333	0.00884014	1.3176e-05	0.00875537	1.3725e-05	0.00902744	8.23542e-06	0.00858621	4.66751e-05	0.00871708	1.3176e-05	0.00898497	2.58057e-05
XRCC3			0.0119308	5.65468e-05	0.0813333	0.0118223	5.05078e-05	0.0119672	3.29399e-05	0.0122317	2.36082e-05	0.0109888	0.000241063	0.0119402	3.40379e-05	0.0114358	0.000126832
REEP5			-0.00783787	5.32528e-05	0.0813333	-0.00799865	2.52539e-05	-0.00777696	3.95279e-05	-0.00802814	2.36082e-05	-0.00788386	7.24837e-05	-0.00784605	2.79989e-05	-0.00797011	5.43568e-05
EMP1			-0.0316604	2.03129e-05	0.0813333	-0.031109	1.59209e-05	-0.0296585	1.81169e-05	-0.0333066	5.49028e-06	-0.0310725	3.6791e-05	-0.0317215	9.88197e-06	-0.030627	2.69039e-05
SERPINE2			0.0458345	5.87428e-05	0.0813333	0.0438914	8.28987e-05	0.0462295	3.12929e-05	0.044473	5.60009e-05	0.0428125	0.000217451	0.0458459	3.56849e-05	0.0422264	0.000246527
TGFBRAP1			0.00680636	9.60747e-05	0.0875	0.00674237	8.67417e-05	0.00681849	6.03898e-05	0.00683206	6.25892e-05	0.00670061	0.000180111	0.00682401	5.27038e-05	0.00672503	0.000164718
TCTA			0.0092575	9.55257e-05	0.0875	0.00928763	7.02718e-05	0.00958191	3.01949e-05	0.00939378	5.10596e-05	0.00923869	0.000136731	0.00926785	6.14878e-05	0.00965631	6.42398e-05
BEND5			0.0262569	9.00357e-05	0.0875	0.0260731	7.57617e-05	0.0262376	5.87428e-05	0.025495	9.55309e-05	0.0255601	0.000195486	0.0261931	5.48998e-05	0.0250902	0.000230605
OR2C1			0.0499991	4.22729e-05	0.0813333	0.0508424	2.19599e-05	0.0501247	2.36069e-05	0.0463021	9.22367e-05	0.0508438	4.83224e-05	0.0500517	2.19599e-05	0.047535	0.000127931
NPAS2			0.0338949	6.64288e-05	0.0813333	0.0335529	6.20368e-05	0.0344317	3.12929e-05	0.0332201	5.8197e-05	0.0335301	0.000116962	0.0339044	4.11749e-05	0.0336333	0.000109812
TNK1			0.0255457	7.79577e-05	0.0864706	0.0259373	4.77628e-05	0.0259011	4.17239e-05	0.0275804	1.31767e-05	0.0253477	0.000132887	0.0256079	4.11749e-05	0.0278477	2.74529e-05
MATN1-AS1			0.0179364	6.69778e-05	0.0813333	0.0185574	2.52539e-05	0.0181845	3.45869e-05	0.0191137	1.42747e-05	0.0170948	0.000199879	0.0179772	3.56849e-05	0.0187309	3.89831e-05
TTC24			0.0466716	6.03898e-05	0.0813333	0.0449761	8.01537e-05	0.0478408	2.30579e-05	0.0437541	0.000110904	0.0444828	0.000183955	0.0467965	2.79989e-05	0.0425733	0.000266842
RP5-1142A6.2			0.0449047	8.07027e-05	0.0864706	0.0453502	5.32528e-05	0.045444	4.44688e-05	0.0441066	6.53344e-05	0.0436663	0.000185053	0.0448455	5.48998e-05	0.0445771	0.000113655
BCDIN3D-AS1			0.0353984	9.88197e-06	0.0766667	0.0354861	6.03898e-06	0.0360961	2.74499e-06	0.0381038	1.09806e-06	0.0356774	1.26297e-05	0.0354024	4.94098e-06	0.0387046	3.84341e-06
TMC3-AS1			0.0470427	1.1529e-05	0.0766667	0.0478951	6.03898e-06	0.047738	4.94098e-06	0.0498353	2.74514e-06	0.0483167	1.04333e-05	0.0471971	3.84299e-06	0.0517221	3.84341e-06
LINC00235			0.0274295	2.79989e-05	0.0813333	0.0277506	1.48229e-05	0.0270713	1.97639e-05	0.0274101	1.48238e-05	0.0253554	0.000109824	0.0274148	1.53719e-05	0.0257709	7.74172e-05
LA16c-312E8.4			0.0555709	6.42328e-05	0.0813333	0.0565386	3.62339e-05	0.0571387	2.30579e-05	0.0589324	1.48238e-05	0.053396	0.000175169	0.0556848	3.51359e-05	0.0588209	3.23944e-05
SLC45A4	AHI		-0.00309007	0.000137799	0.0875862	-0.00309655	0.000166346	-0.00308458	0.000141642	-0.0029953	7.6864e-05	-0.00284045	0.000330569	-0.00296115	0.000270107	-0.00270835	0.000456268
VIM			0.00419097	0.000203129	0.0984615	0.00406426	0.000384299	0.00420715	0.000186659	0.00418775	9.27858e-05	0.00414846	0.000192741	0.00413249	0.000312929	0.00405669	0.000259156
STAP1			-0.0114543	0.000210815	0.0984615	-0.0111403	0.000382103	-0.011454	0.000212462	-0.0109372	0.000146042	-0.011604	0.000142771	-0.0115979	0.000222893	-0.011383	0.00015154
TNIP3			-0.0117708	4.39198e-05	0.0628571	-0.0122439	3.29399e-05	-0.0118003	4.33708e-05	-0.0115614	2.41572e-05	-0.011705	3.34962e-05	-0.0115997	6.69778e-05	-0.0119076	2.47076e-05
DCBLD2			-0.0102335	8.07027e-05	0.0726087	-0.0102353	0.000107604	-0.0102793	7.24677e-05	-0.0101339	3.8432e-05	-0.0105807	3.18489e-05	-0.0103081	8.67417e-05	-0.0106095	3.40416e-05
SEC14L2			-0.0108943	3.07439e-05	0.0628571	-0.010758	5.43508e-05	-0.0108876	3.23909e-05	-0.0105603	2.0314e-05	-0.0105683	3.40454e-05	-0.0108826	3.29399e-05	-0.0103825	5.49058e-05
GMEB2			-0.00349291	4.72138e-05	0.0628571	-0.00360531	4.06259e-05	-0.0034948	5.16058e-05	-0.00343064	2.80004e-05	-0.00322902	0.000110373	-0.00336025	9.33297e-05	-0.00319463	0.000102674
LMF1			-0.0052169	7.52127e-05	0.0726087	-0.00527002	8.89377e-05	-0.00521943	8.12517e-05	-0.00527931	2.52553e-05	-0.00484723	0.000151008	-0.00504308	0.000140544	-0.00477916	0.000161423
DNAJA3			-0.00349334	7.24677e-05	0.0726087	-0.00357193	6.86248e-05	-0.00349433	7.90557e-05	-0.00350251	3.01966e-05	-0.00347087	5.98539e-05	-0.0034469	0.000108153	-0.00348287	6.36908e-05
MORN1			-0.00754398	9.16827e-05	0.0726087	-0.00756498	0.000123525	-0.00753874	0.000103761	-0.00753922	3.8432e-05	-0.00728312	0.000134534	-0.00729331	0.000188855	-0.00708095	0.000175699
BCAS4			-0.0081906	3.18419e-05	0.0628571	-0.00821383	4.33708e-05	-0.00821845	2.90969e-05	-0.00806048	1.64708e-05	-0.00800298	3.07506e-05	-0.00818507	3.51359e-05	-0.00806335	3.29435e-05
HIP1R			-0.00755938	0.000209168	0.0984615	-0.00781895	0.000157013	-0.00757347	0.00020258	-0.00754127	9.93741e-05	-0.00729764	0.000276207	-0.00734178	0.000375515	-0.00731218	0.000245429
ARHGEF9			-0.00407778	0.000139446	0.0875862	-0.00407523	0.000176228	-0.00407458	0.000142191	-0.00389427	0.000102119	-0.00420985	5.87557e-05	-0.00398367	0.000234971	-0.00402593	0.000102674
ATP8A2			-0.0102667	0.000117486	0.0823077	-0.0107508	7.24677e-05	-0.0102523	0.000122976	-0.0100907	6.42363e-05	-0.0106387	4.83224e-05	-0.01038	0.000123525	-0.0109222	3.34926e-05
SERPINE2			-0.0208501	1.59209e-05	0.0628571	-0.0199431	4.88608e-05	-0.0208466	1.81169e-05	-0.0200656	1.26276e-05	-0.0196208	3.02015e-05	-0.0209192	1.81169e-05	-0.0190179	5.54549e-05
ILDR2			-0.0169218	5.27038e-05	0.064	-0.0170421	6.80758e-05	-0.0169964	4.94098e-05	-0.0164797	2.41572e-05	-0.0170914	3.18489e-05	-0.0163897	9.93687e-05	-0.0167471	3.01982e-05
ARFGAP2			-0.00146594	0.0001916	0.0984615	-0.00138158	0.000479275	-0.00146873	0.000185561	-0.00144191	9.05897e-05	-0.00115715	0.00147823	-0.00145953	0.000259127	-0.00115233	0.00131884
TRMT44			-0.00323841	0.000196541	0.0984615	-0.00323292	0.000255833	-0.00323547	0.000200933	-0.00327746	6.91776e-05	-0.00303345	0.000376695	-0.00321415	0.000276695	-0.00303632	0.000361829
POLR3D			-0.00386339	9.00357e-05	0.0726087	-0.00399136	7.35657e-05	-0.00386329	9.93687e-05	-0.00382737	4.50203e-05	-0.00396238	4.1733e-05	-0.00377702	0.000161405	-0.00392812	5.54549e-05
XPO6			-0.00247773	0.000185561	0.0984615	-0.0025007	0.000204227	-0.00248103	0.000182816	-0.0024582	9.11387e-05	-0.00243155	0.000180111	-0.00236291	0.000374417	-0.00234117	0.000270686
NPAS2			-0.013951	0.000124623	0.0840741	-0.0138185	0.000185561	-0.0139318	0.00013176	-0.0134733	8.50994e-05	-0.0139585	9.55466e-05	-0.0139863	0.000154817	-0.0136887	0.000132872
TNK1			-0.0107694	9.16827e-05	0.0726087	-0.0110081	9.00357e-05	-0.0107582	0.000103761	-0.0107222	4.17261e-05	-0.0107151	8.01713e-05	-0.0104442	0.000185012	-0.0105123	0.000110361
EDC3			-0.00228018	0.000172385	0.0984615	-0.0023138	0.000172385	-0.00227603	0.000174581	-0.00221214	0.000101021	-0.00224179	0.000172423	-0.00225647	0.000249245	-0.00222436	0.000174601
TSHZ1			-0.00400329	0.000108702	0.0823077	-0.00409324	0.000101565	-0.00399817	0.000119133	-0.00381159	8.72955e-05	-0.00421293	3.18489e-05	-0.00383366	0.000231677	-0.00400028	5.71021e-05
ZFP41			-0.00531002	3.62339e-05	0.0628571	-0.00543439	3.67829e-05	-0.00531398	3.73319e-05	-0.00526737	1.81179e-05	-0.00526023	2.85542e-05	-0.00516448	6.47818e-05	-0.0051865	4.06303e-05
BCR			-0.00419065	0.000209717	0.0984615	-0.00420718	0.000249245	-0.00416788	0.000203678	-0.00414159	0.000110355	-0.00420985	0.000157048	-0.00405208	0.000395828	-0.00401863	0.00028002
NUTM2B			-0.01446	3.34889e-05	0.0628571	-0.0144008	4.99588e-05	-0.014506	3.12929e-05	-0.0142833	1.70199e-05	-0.0140926	3.40454e-05	-0.0145202	3.23909e-05	-0.0141891	3.7885e-05
WDR5			-0.00202744	0.000210815	0.0984615	-0.00208263	0.000176777	-0.00202808	0.000208619	-0.00202012	9.88251e-05	-0.00191966	0.000353083	-0.00195976	0.000401318	-0.00190102	0.000355241
ZNF665			-0.0113953	2.74499e-07	0.0025	-0.0115256	5.48998e-07	-0.0114143	2.74499e-07	-0.0115158	5.49028e-07	-0.0116787	5.49119e-07	-0.0112372	2.74499e-07	-0.0116391	5.49058e-07
ATP6V0E2-AS1			-0.00854336	4.72138e-05	0.0628571	-0.00866279	5.43508e-05	-0.00857456	4.50178e-05	-0.00849133	2.30592e-05	-0.00823821	6.31486e-05	-0.00842612	6.91738e-05	-0.0082888	5.87492e-05
C21orf62-AS1			-0.0074682	2.14109e-05	0.0628571	-0.00700748	7.46637e-05	-0.00750815	1.81169e-05	-0.00731583	1.31767e-05	-0.00751813	1.53753e-05	-0.00741797	2.79989e-05	-0.0071867	2.8551e-05
FAM106A			-0.0315993	7.68597e-06	0.0466667	-0.032089	1.4274e-05	-0.0315797	8.78397e-06	-0.0312815	6.58834e-06	-0.0303462	1.70227e-05	-0.0316517	1.0431e-05	-0.0306556	1.81189e-05
RRM2P3			-0.016535	0.000166346	0.0984615	-0.016899	0.000144935	-0.0165175	0.000165248	-0.0166688	5.9295e-05	-0.0163626	0.000149909	-0.0160321	0.00029042	-0.0161339	0.000171306
BX322557.10			-0.0102657	4.83118e-05	0.0628571	-0.0108795	2.47049e-05	-0.010238	5.21548e-05	-0.010369	1.81179e-05	-0.010697	1.59244e-05	-0.0100747	7.63107e-05	-0.0107812	1.70208e-05
BCDIN3D-AS1			-0.0133434	8.39967e-05	0.0726087	-0.013413	0.000103761	-0.0133139	9.22317e-05	-0.0138411	1.81179e-05	-0.0134283	5.98539e-05	-0.0134098	9.60747e-05	-0.0136451	4.7219e-05
DUX4L27			-0.0244889	7.90557e-05	0.0726087	-0.0238098	0.000149327	-0.0244424	8.45457e-05	-0.0241261	4.00791e-05	-0.0256469	2.36121e-05	-0.0236978	0.000143288	-0.0241672	6.20436e-05
TMC3-AS1			-0.0222335	2.74499e-07	0.0025	-0.0227816	2.74499e-07	-0.0222105	2.74499e-07	-0.0220552	2.74514e-07	-0.0230546	5.49119e-07	-0.0213949	2.74499e-07	-0.0223713	2.74529e-07
ALOX12P2			-0.0184305	2.58029e-05	0.0628571	-0.0184895	3.67829e-05	-0.0183656	2.41559e-05	-0.0178484	1.64708e-05	-0.0181475	2.41612e-05	-0.0181493	3.51359e-05	-0.0176202	3.89831e-05
LINC00235			-0.0107561	0.000114192	0.0823077	-0.0109474	0.000113643	-0.0107937	0.000110898	-0.0104938	6.86285e-05	-0.00974114	0.000336061	-0.0109244	0.0001098	-0.0101525	0.000160325
Primary analyses were adjusted for age, sex, study site, race/ethnicity, and batch effects (plate, shipment batch, and study site). Each SDB phenotype in each tissue was assessed individually. P-value provides the empirical p-value, corrected for the p-value distribution under the null using a permutation procedure. FDR-BH refers to the FDR-adjusted empirical p-values using the Benjamini-Hochberg…

## Sheet: Supplementary Data 5
Supplementary Data 5. Differentially expressed transcripts (FDR p-value<0.1) associated with multiple SDB phenotypes in MESA, without BMI adjustment.
			Primary a analysis					Adjusted to HbA1c				Adjusted to PP				Adjusted to T2D				Adjusted to WHR				Adjusted to alcohol use				Adjusted to HbA1c+PP+T2D+WHR+Alcohol use
Gene	SDB Traits	Tissues	adjLogFC	adjLogFC	adjLogFC	P-value	FDR-BH	adjLogFC	adjLogFC	adjLogFC	P-value	adjLogFC	adjLogFC	adjLogFC	P-value	adjLogFC	adjLogFC	adjLogFC	P-value	adjLogFC	adjLogFC	adjLogFC	P-value	adjLogFC	adjLogFC	adjLogFC	P-value	adjLogFC	adjLogFC	adjLogFC	P-value
			AvgSatO2	MinSatO2	AHI			AvgSatO2	MinSatO2	AHI		AvgSatO2	MinSatO2	AHI		AvgSatO2	MinSatO2	AHI		AvgSatO2	MinSatO2	AHI		AvgSatO2	MinSatO2	AHI		AvgSatO2	MinSatO2	AHI
AJUBA	AvgO2, MinO2 , AHI	PBMC	0.135	-0.015	-0.001	5.19e-06	0.06	0.138	-0.013	-0.001	1.56e-06	0.138	-0.015	-0.001	1.56e-06	0.141	-0.014	-0.00041	2.59e-06	0.131	-0.015	-0.002	2.39e-05	0.134883	-0.0151639	-0.00100402	8.82109e-06	0.143137	-0.0136937	-0.00152165	3.11268e-06
PDGFC			-0.022	-0.013	0	9.34e-06	0.06	-0.023	-0.014	9.75e-05	4.15e-06	-0.019	-0.014	0.00013	4.15e-06	-0.019	-0.014	-6.28e-05	2.02e-05	-0.022	-0.013	-0.000306	5.03e-05	-0.023749	-0.0123692	0.000259172	2.28311e-05	-0.0191347	-0.0131423	0.000207531	5.1878e-05
KLF11			-0.026	-0.001	0.002	8.3e-06	0.06	-0.026	-0.001	0.002	1.35e-05	-0.026	-0.001	0.002	6.74e-06	-0.023	-0.001	0.002	3.06e-05	-0.026	-0.001	0.002	2.33e-05	-0.0263989	-0.000992112	0.00192529	1.50477e-05	-0.0233421	-0.00092619	0.00213696	6.22536e-05
Primary analyses were adjusted for age, sex, study site, race/ethnicity and batch effects(plate, shipment batch and study site). SDB phenotype were studied in combination (in the same model). The p-value refer to the multivariate Wald test. FDR-BH refers to the FDR-adjusted p-values using the Benjamini-Hochberg procedure. AdjLogFC is the estimated log fold change per 1 unit increase in the SDB ph…

## Sheet: Supplementary Data 6
Supplementary Data 6. Differentially expressed transcripts (FDR p-value<0.1) associated with SDB phenotypes in MESA adjusted for BMI.
			Primary analysis			Adjusted to HbA1c		Adjusted to PP		Adjusted to T2D		Adjusted to WHR		Adjusted to alcohol use		Adjusted to HbA1c+PP+T2D+WHR+Alcohol use
Gene	SDB Traits	Tissues	adjLogFC	P-value	FDR-BH	adjLogFC	P-value	adjLogFC	P-value	adjLogFC	P-value	adjLogFC	P-value	adjLogFC	P-value	adjLogFC	P-value
PFN2	AvgO2	PBMC	0.0649755	6.69157e-05	0.0994118	0.0663693	2.90487e-05	0.0643003	6.4322e-05	0.0681388	7.62488e-05	0.0625852	6.22342e-05	0.065201	5.86343e-05	0.0661813	0.000253683
CDKN1A			-0.0701366	7.98838e-05	0.0994118	-0.0711576	4.04606e-05	-0.0702673	6.48408e-05	-0.0624284	0.000639037	-0.0705654	3.9415e-05	-0.0695708	8.7692e-05	-0.0636213	0.000940548
AJUBA			0.11612	2.59363e-07	0.005	0.120463	1.03745e-06	0.117913	1.03745e-06	0.122312	2.5935e-07	0.113309	5.18618e-07	0.116113	1.03778e-06	0.125955	2.07512e-06
P2RX4			-0.0244343	2.23052e-05	0.086	-0.0246519	1.03745e-05	-0.0238349	2.69738e-05	-0.0246561	4.77203e-05	-0.0240053	1.50399e-05	-0.0241976	2.17933e-05	-0.0235499	0.000225669
PARP16			0.0227426	2.74925e-05	0.0883333	0.0236485	5.18726e-06	0.0223565	2.95674e-05	0.0222504	8.71414e-05	0.0218143	1.97075e-05	0.0225671	2.64633e-05	0.0214947	0.000249533
RAB39B			0.0362858	3.2161e-05	0.0885714	0.0380812	4.66853e-06	0.0356532	3.2161e-05	0.0353604	9.38845e-05	0.0360265	1.65958e-05	0.0367228	2.17933e-05	0.0367885	0.000133845
SAP30L			0.0272465	1.08932e-05	0.0525	0.0282174	2.0749e-06	0.0270105	9.33707e-06	0.0277799	2.12667e-05	0.0277939	2.07447e-06	0.0267537	1.45289e-05	0.0287899	4.56526e-05
DSEL			0.0956151	8.81834e-06	0.0525	0.096893	3.63108e-06	0.0942444	7.78089e-06	0.0940053	3.11219e-05	0.0924584	5.18618e-06	0.0962214	7.78331e-06	0.0916611	0.000133845
KLF11			-0.0329326	5.39475e-05	0.0994118	-0.0327541	3.47546e-05	-0.032989	4.09794e-05	-0.0316781	0.000192956	-0.0332197	2.33378e-05	-0.0330786	4.25488e-05	-0.0319936	0.000375597
TMEM132E			0.138335	1.08932e-05	0.0525	0.138079	5.18726e-06	0.134906	1.29682e-05	0.13861	2.90471e-05	0.131363	1.0891e-05	0.137868	1.29722e-05	0.126059	0.00024642
AMIGO1			0.0433711	8.76647e-05	0.0994118	0.0447363	3.26797e-05	0.0438468	6.38033e-05	0.0430844	0.000201774	0.04166	7.883e-05	0.0437798	7.00498e-05	0.043629	0.00031905
RNF216P1			0.0240477	7.98838e-05	0.0994118	0.0238024	6.32846e-05	0.0244139	5.23913e-05	0.0231242	0.000261943	0.0236614	5.60108e-05	0.0242127	6.38232e-05	0.0229647	0.000572733
CCDC85C			0.0405857	7.26216e-05	0.0994118	0.041621	3.11236e-05	0.0406785	5.75786e-05	0.0417417	0.000105815	0.0406957	3.42288e-05	0.0414331	4.30677e-05	0.044244	0.000126063
TRAV6			0.0865813	4.51292e-05	0.0994118	0.0868818	2.85299e-05	0.0875796	3.11236e-05	0.0868371	0.000103221	0.0865405	2.38564e-05	0.0861036	4.04732e-05	0.0879386	0.000211662
CTD-2366F13.1			0.0580758	6.32846e-05	0.0994118	0.0596431	2.6455e-05	0.0573816	6.22471e-05	0.0487452	0.00098864	0.0568985	4.40826e-05	0.0588865	4.25488e-05	0.0494782	0.0012513
CTD-2555O16.2			0.087232	8.50711e-05	0.0994118	0.0852268	7.93651e-05	0.0906424	3.47546e-05	0.088907	0.0001276	0.0866264	5.60108e-05	0.0879034	6.64176e-05	0.0902797	0.000242789
RAB43P1			0.103567	4.97977e-05	0.0994118	0.104625	2.74925e-05	0.103282	4.14981e-05	0.105803	8.4548e-05	0.100938	3.99336e-05	0.103705	4.04732e-05	0.104327	0.000239158
ZFP41	AHI	T-Cell	-0.00549795	3.73319e-05	0.0971429	-0.00552095	6.42328e-05	-0.00550416	6.64288e-05	-0.00548526	3.78829e-05	-0.00546516	5.38136e-05	-0.00531244	0.000101565	-0.00530924	8.40059e-05
ZNF665			-0.0122694	5.48998e-07	0.01	-0.0122822	3.84299e-06	-0.0122992	3.29399e-06	-0.0122766	2.74514e-07	-0.0122564	2.74559e-07	-0.0120773	3.29399e-06	-0.0120744	2.74529e-07
FAM106A			-0.030831	3.62339e-05	0.0971429	-0.0309467	6.14878e-05	-0.0308003	6.64288e-05	-0.0306388	3.8981e-05	-0.0306392	5.05189e-05	-0.030888	5.70958e-05	-0.0307305	5.05134e-05
RRM2P3			-0.0192983	2.14109e-05	0.08	-0.0193287	3.84299e-05	-0.0192737	3.34889e-05	-0.0191802	1.9765e-05	-0.0191498	2.41612e-05	-0.0186865	5.48998e-05	-0.0184203	5.98474e-05
BX322557.10			-0.0111728	2.19599e-05	0.08	-0.0112866	3.07439e-05	-0.0111311	3.40379e-05	-0.0111042	2.08631e-05	-0.0111848	1.92192e-05	-0.0109384	4.55668e-05	-0.0109241	3.45907e-05
DUX4L27			-0.0287889	6.58798e-06	0.0433333	-0.0285745	1.92149e-05	-0.0287212	1.53719e-05	-0.0289168	5.49028e-06	-0.0290069	4.94207e-06	-0.0278258	2.08619e-05	-0.0280018	1.59227e-05
TMC3-AS1			-0.0206608	7.13698e-06	0.0433333	-0.0208021	1.75679e-05	-0.0206245	1.64699e-05	-0.0204774	8.23542e-06	-0.0208698	4.94207e-06	-0.019555	3.07439e-05	-0.0196808	1.8668e-05
Primary analyses were adjusted for age, sex, study site, race/ethnicity, batch effects (plate, shipment batch, and study site) and bmi. Each SDB phenotype in each tissue was assessed individually. P-value provides the empirical p-value, corrected for the p-value distribution under the null using a permutation procedure. FDR-BH refers to the FDR-adjusted empirical p-values using the Benjamini-Hoch…

## Sheet: Supplementary Data 7
Supplementary Data 7. Differentially expressed transcripts (FDR p-value<0.1) associated with multiple SDB phenotypes in MESA, adjusted for BMI.
			Primary a analysis					Adjusted to HbA1c				Adjusted to PP				Adjusted to T2D				Adjusted to WHR				Adjusted to alcohol use				Adjusted to HbA1c+PP+T2D+WHR+Alcohol use
Gene	SDB Traits	Tissues	adjLogFC	adjLogFC	adjLogFC	P-value	FDR-BH	adjLogFC	adjLogFC	adjLogFC	P-value	adjLogFC	adjLogFC	adjLogFC	P-value	adjLogFC	adjLogFC	adjLogFC	P-value	adjLogFC	adjLogFC	adjLogFC	P-value	adjLogFC	adjLogFC	adjLogFC	P-value	adjLogFC	adjLogFC	adjLogFC	P-value
			AvgSatO2	MinSatO2	AHI			AvgSatO2	MinSatO2	AHI		AvgSatO2	MinSatO2	AHI		AvgSatO2	MinSatO2	AHI		AvgSatO2	MinSatO2	AHI		AvgSatO2	MinSatO2	AHI		AvgSatO2	MinSatO2	AHI
AJUBA	AvgO2, MinO2, AHI	PBMC	0.134527	-0.0126918	-0.00194989	3.11236e-06	0.06	0.137534	-0.012223	-0.00203532	5.18726e-07	0.138091	-0.013257	-0.00183882	2.59363e-07	0.138943	-0.0114514	-0.00157026	2.5935e-07	0.131042	-0.0129903	-0.00228605	1.71144e-05	0.134989	-0.0130096	-0.00204034	8.3022e-06	0.141914	-0.0123	-0.00222591	2.07512e-06
Primay Analysis were adjusted for BMI age, sex, study site, race/ethnicity and batch effects(plate, shipment batch and study site). SDB phenotype were studied in combination (in the same model). The p-value refer to the multivariate Wald test. FDR-BH refers to the FDR-adjusted p-values using the Benjamini-Hochberg procedure. AdjLogFC is the estimated log fold change per 1 unit increase in the SDB…

## Sheet: Supplementary Data 8
Supplementary Data 8. Generalized and validated of tPRS with gene expression in WHI without adjusting for BMI (p-value < 0.017)
Gene	SDB Trait	Tissue (MESA)	N (WHI Transcripts)	Threshold	Effect size	P-value of Association	FDR P-value of Association
					per SD of tPRS	tPRS with expression	tPRS with expression
FAM20A	AvgO2	PBMC	1253	5e-08	0.399644	2.65358e-21	2.65358e-21
CTD-2366F13.1			1253	5e-08	0.18341	1.12489e-10	4.38708e-10
DSEL			1253	5e-08	0.165913	2.69631e-06	6.57227e-06
KLF11			1253	1e-06	0.0487348	0.0105374	0.0195695
P2RX4			1253	5e-08	0.0959666	1.82476e-12	8.89571e-12
PARP16			1253	5e-08	0.0924325	1.18687e-09	4.40836e-09
PFN2			1253	5e-08	0.232292	2.6314e-16	1.57884e-15
PDGFC	MinO2		1253	5e-08	0.200126	2.7211e-09	9.64753e-09
INSIG1	AHI		1253	1e-06	0.085471	3.08408e-07	7.75995e-07
JAZF1			1253	5e-08	0.0788058	7.64274e-11	3.31185e-10
KLF11			1253	1e-06	0.0487348	0.0105374	0.0195695
TCEA2			1253	1e-06	0.0453087	0.00215294	0.00441919
CYBRD1	MinO2	Monocyte	1253	5e-08	0.173369	5.81017e-18	2.20693e-17
HPCAL4			1253	1e-06	0.466128	2.51534e-36	2.80281e-35
TUBB6			1253	5e-08	0.304756	3.41e-52	5.8861e-50
NPAS2		Tcell	1253	1e-07	0.222558	1.67524e-07	4.35563e-07
SERPINE2			1253	5e-08	0.450239	1.12875e-42	1.46738e-41
TGFBRAP1			1253	1e-06	-0.0457227	0.00486597	0.00973195
TTC24			1253	5e-08	0.389305	4.59451e-23	3.98191e-22
XRCC3			1253	1e-06	0.0964582	1.93416e-08	5.80247e-08
BCAS4	AHI		1253	1e-07	0.0719596	0.00142434	0.00308607
NPAS2			1253	1e-07	0.222558	1.67524e-07	4.35563e-07
NUTM2B			1253	5e-08	0.465338	1.31491e-55	1.02563e-53
SEC14L2			1253	1e-06	0.0958897	0.00108836	0.00242549
SERPINE2			1253	5e-08	0.450239	1.12875e-42	1.46738e-41
ATP8A2			1253	1e-06	0.193075	2.69009e-08	7.77137e-08
The table provides the best performance tPRS for each Threshold in WHI. We only used tPRS that passed p-value 0.017. The p-value is based on the Score test from GENESIS R Package. The analyses were adjusted for age, sex, batch effects (plate, well, and batch grouping), and 11 PCs We used the two-stage procedure for rank-normalization. Relatedness was modeled via a sparse kinship matrix among TOPM…

## Sheet: Supplementary Data 9
Supplementary Data 9. Generalized and validated of tPRS with gene expression in WHI adjusting for BMI (p-value < 0.017)
Gene	SDB Trait	Tissue (MESA)	N (WHI Transcripts)	Threshold	Effect size	P-value of Association	FDR P-value of Association
					per SD of PRS	tPRS with expression	tPRS with expression
AMIGO1	AvgO2	PBMC	1253	1e-06	0.104764	2.973e-07	5.45049e-07
CTD-2366F13.1			1253	5e-08	0.183345	1.15292e-10	3.17052e-10
DSEL			1253	5e-08	0.165871	2.70431e-06	4.57653e-06
KLF11			1253	1e-06	0.0638558	0.000666245	0.0008143
P2RX4			1253	5e-08	0.0952415	2.47328e-12	9.06871e-12
PARP16			1253	5e-08	0.0927025	1.07184e-09	2.62004e-09
PFN2			1253	5e-08	0.23244	2.52918e-16	5.5642e-15
RNF216P1			1253	1e-07	0.115846	5.78545e-14	4.24267e-13
SAP30L			1253	5e-08	0.0705153	4.81985e-06	7.57406e-06
The table provides the best performance tPRS for each Threshold in WHI. We only used tPRS that passed p-value 0.017. The p-value is based on the Score test from GENESIS R Package. The analyses were adjusted for BMI, age, sex, batch effects (plate, well, and batch grouping), and 11 PCs We used the two-stage procedure for rank-normalization. Relatedness was modeled via a sparse kinship matrix among…

## Sheet: Supplementary Data 10
Supplementary Data 10. Association of tPRS with SDB phenotype in HCHS/SOL, without adjusting for BMI.
Gene	SDB Trait	Tissue(MESA)	N (HCHS/SOL)	Effect size	P-value of Association
			SDB	per SD of PRS	tPRS with SDB Trait
PFN2	AvgO2	PBMC	11187	0.002	0.82
FAM20A			11187	-0.005	0.55
P2RX4			11187	-0.019	0.031
PARP16			11187	-0.014	0.131
DSEL			11187	-0.005	0.587
KLF11			11187	-0.005	0.576
CTD-2366F13.1			11187	0.009	0.271
PDGFC	MinO2		11187	-0.047	0.445
JAZF1	AHI		11153	-0.013	0.902
TCEA2			11153	-0.003	0.976
KLF11			11153	0.108	0.33
INSIG1			11153	-0.066	0.541
CYBRD1	MinO2	Monocyte	11187	0.016	0.771
HPCAL4			11187	0.056	0.311
TUBB6			11187	-0.109	0.05
XRCC3		T-Cell	11187	0.004	0.94
SERPINE2			11187	-0.079	0.168
TGFBRAP1			11187	0.05	0.368
NPAS2			11187	0.026	0.634
TTC24			11187	0.039	0.498
SEC14L2	AHI		11153	0.218	0.044
BCAS4			11153	-0.19	0.08
ATP8A2			11153	-0.065	0.549
SERPINE2			11153	0.127	0.256
NPAS2			11153	0.015	0.891
NUTM2B			11153	0.01	0.931
The table provides association analysis results for SDB phenotypes and tPRS in HCHS/SOL. We only used tPRS that was validated in WHI. The p-value is from the association of the SDB phenotypes with the tPRS. The p-value is based on the Score test from GENESIS R Package. Analyses were adjusted for age, sex, study site, Hispanic ethnic background, log of the sampling weights used to sample HCHS/SOL …

[truncated: 5 more sheets: Supplementary Data 11, Supplementary Data 12, Supplementary Data 13, Supplementary Data 14, Supplementary Data 15]
