# Supplementary material for: An integrated multi-omics analysis of sleep-disordered breathing traits implicates P2XR4 purinergic signaling
Source: Commun Biol. 2023 Jan 31;6:125. doi: 10.1038/s42003-023-04520-y (PMC9889381; doi:10.1038/s42003-023-04520-y)
Supplement: Supplementary file 5 — Supplementary Data 16 [file 42003_2023_4520_MOESM5_ESM.xlsx]

## Sheet: Sheet1
	PBMC-AvgO2	PBMC-MinO2	PBMC-AHI	Mono-AvgO2	Mono-MinO2	Mono-AHI	Tcell-AvgO2	Tcell-Min02	Tcell-AHI
PBMC-AvgO2	1	0.858257	0.750066	0.598033	0.550648	0.557435	0.612858	0.594938	0.597611
PBMC-MinO2	0.858257	1	0.905052	0.610722	0.611311	0.656521	0.684499	0.687881	0.677068
PBMC-AHI	0.750066	0.905052	1	0.548982	0.630442	0.668256	0.654308	0.683548	0.679194
Mono-AvgO2	0.598033	0.610722	0.548982	1	0.675604	0.623978	0.489356	0.48834	0.468691
Mono-MinO2	0.550648	0.611311	0.630442	0.675604	1	0.926537	0.477347	0.52339	0.497362
Mono-AHI	0.557435	0.656521	0.668256	0.623978	0.926537	1	0.470439	0.509898	0.491083
Tcell-AvgO2	0.612858	0.684499	0.654308	0.489356	0.477347	0.470439	1	0.972401	0.957619
Tcell-Min02	0.594938	0.687881	0.683548	0.48834	0.52339	0.509898	0.972401	1	0.972745
Tcell-AHI	0.597611	0.677068	0.679194	0.468691	0.497362	0.491083	0.957619	0.972745	1
